# Supplementary material for: Immunogenicity Differences of the ChAdOx1 nCoV-19 Vaccine According to Pre-Existing Adenovirus Immunity
Source: Vaccines (Basel). 2023 Apr 1;11(4):784. doi: 10.3390/vaccines11040784 (PMC10145356; doi:10.3390/vaccines11040784)
Supplement: Supplementary file 1 [file vaccines-11-00784-s001.zip]

Archive with 1 entries (1 files):
- vaccines-2262052-supplementary.pdf
